# Supplementary material for: First Case Report of Prader–Willi-Like Syndrome in Colombia
Source: Front Genet. 2018 Mar 21;9:98. doi: 10.3389/fgene.2018.00098 (PMC5871659; doi:10.3389/fgene.2018.00098)
Supplement: Supplementary file 1 [file Table1.XLSX]

## Sheet: PWL
	Table 1. Summary of reported patient with PWLS and 6q deletions.
	Literature	Turleau C. et al. (1988)	Gilhuis HJ. et al. (2000)	Fraive L. et al (2002)	Villa A. et al. (2005)	Varela. et al. (2006)	Klein OD. et al. (2007)	Bonaglia. et al. (2008)	Wang. et al. (2008)	Spreiz A. et al. (2010)	Rosenfeld. et al. (2012)	Izumi K. et al. (2013)	Vignoli. et al. (2013)	Bonnefond A. et al. (2013)	D’Angelo CS. et al. (2013)	El Khattabi. et al. (2015)	Present Case
	Sample	n=1	n=1	n=1	n=1	n=1	n=3	n=5	n=1	n=3	n=12	n=1	n=1	n=4	n=2	n=14	n=1
	Age (years)	24m	4	5	23m	10	9,5 (±3,1)	2 months - 38 years	7	17 (±3)	18,5 months - 33 years	18	18	10.3(±8.8)	2,5 and 10	13,4 on average	10
	Abnormal Perinatal Period	0/1	0/1	1/1	43101	0/1	0/3	1/5	0/1	2/3	NA	1/1	0/1	NA	NA	NA	0/1
	Severe Respiratory Distress	0/1	0/1	0/1	0/1	0/1	0/3	1/5	0/1	1/3	NA	0/1	0/1	NA	NA	NA	0/1
	Weight of Birth (g)	2800	3030	2350	3100	3400	3266 on average	NA	4100	2810 on average	1 patient with weight <p3 and 8 patients with weight p10-75	2002	2370	NA	NA	NA	3100
	Diagnoses of age	6 months	NA	5years	14months	10 years	6.5-13 years	2m-38years	7 years	NA	NA	7m	18	NA	NA	NA	7
	Normal psychomotor adquisition	0/1	0/1	0/1	0/1	1/1	0/3	0/5	0/1	2018-03-01	1/12	0/1	0/1	NA	NA	0/14	0/1
	Developmental Delay	2018-01-01	1/1	1/1	1/1	0/1	3/3	5/5	1/1	2018-03-02	11/12	1/1	1/1	3/4	1/2	14/14	1/1
	School Retardation	2018-01-01	1/1	1/1	1/1	NR	NR	5/5	1/1	2018-03-02	NA	1/1	1/1	NA	NA	NA	1/1
	Speech Delay	2018-01-01	1/1	1/1	1/1	0/1	1/3	3/5	1/1	2018-03-03	2/12	1/1	1/1	NA	1/2	NA	1/1
	Hypotonia	NA	1/1	1/1	1/1	1/1	3/3	3/5	0/1	2018-03-03	4/12	1/1	1/1	0/4	2/2	4/14	1/1
	Antropometric Measurements
	Height ( Percentil or SD)	3SD	p40	-1SD	p50	p50	NR	NR	p50	1 patient with height at p3 others 2 patients p25-75	1 Patient with height p97 and 10 p25-75	-1SD	-2SD	NA	NA	NA	-3SD
	BMI (percentil or SD)	4SD	p90	+2.5SD	p10	p97	>+2SD	p75-95 (except patient with 2 months of age with weight at p<3)	p95	1 patient with BMI 53 (>+3SD)	5 patiens with BMI p95-97	+2SD	+2,5SD	NA	>p95	NA	+2SD (29.8)
	Intellectual Deficiency	2018-01-01	1/1	1/1	1/1	1/1	43162	5/5	1/1	2018-03-03	11/12	2018-01-01	2018-01-01	4/4	1/2	14/14	1/1
	Obesity	2018-01-01	1/1	1/1	1/1	1/1	43162	3/5	1/1	2018-03-03	5/12	2018-01-01	2018-01-01	4/4	2/2	9/14	1/1
	Small Hands	2018-01-01	1/1	1/1	1/1	1/1	NA	1/5	0/1	2018-03-03	4/12	2018-01-01	2018-01-01	0/4	1/2	6/14	1/1
	Small Feet	2018-01-01	1/1	1/1	NA	1/1	NA	NR	0/1	2018-03-03	4/12	2018-01-01	2018-01-01	NA	NA	2/14	1/1
	Short Stature	0/1	0/1	1/1	NA	0/1	2/3	0/5	0/1	2018-03-03	4/12	2018-01-01	2018-01-01	NA	2/2	NA	1/1
	Pubertal Delay	NA	NA	NR	NA	0/1	NA	NR	NA	NA	4/12	2018-01-01	2018-01-01	NA	NA	NA	1/1
	Small Penis	NA	NA	0/1	NA	NA	NA	NR	NA	NA	NA	2018-01-01	NA	NA	NA	NA	1/1
	Small Testes	NA	NA	0/1	NA	NA	NA	NR	NA	NA	NA	2018-01-01	NA	NA	NA	NA	1/1
	Dysmorphic Facial Features
	Almond Shape Eyes	2018-01-01	1/1	NA	1/1	1/1	2018-03-01	4/5	0/1	2018-03-01	NA	2018-01-01	2018-01-01	NA	2/2	NA	1/1
	Hypertelorism	2018-01-01	1/1	NA	1/1	0/1	2018-03-02	1/5	NR	2018-03-03	NA	2018-01-01	2018-01-01	NA	2/2	NA	1/1
	Long Philtrum	2018-01-01	1/1	NA	1/1	0/1	2018-03-02	1/5	NR	2018-03-03	NA	2018-01-01	2018-01-01	NA	2/2	6/14	1/1
	Upturned Nose	2018-01-01	1/1	1/1	1/1	1/1	2018-03-02	3/5	0/1	2018-03-03	NA	2018-01-01	2018-01-01	3/4	2/2	NA	1/1
	Short Neck	2018-01-01	1/1	NA	1/1	0/1	2018-03-01	NR	NR	2018-03-01	NA	2018-01-01	2018-01-01	NA	NA	NA	1/1
	Gender
	Male	0/1	0/1	1/1	1/1	0/1	3/3	3/5	1/1	2018-03-01	7/12	2018-01-01	0/1	1/4	1/2	11/14	1/1
	Female	2018-01-01	1/1	0/1	0/1	1/1	0/3	2/5	0/1	2018-03-02	5/12	0/1	2018-01-01	3/4	1/2	3/14	0/1
	Endrocinology Profile
	GH Deficiency	Normal	1/1	NA	NA	NR	NA	NA	NA	Normal	NA	2018-01-01	NA	NA	NA	NA	NA
	Low IGF-I	Normal	NA	NA	NA	NR	NA	NA	NA	NA	NA	2018-01-01	NA	NA	NA	NA	NA
	Brain malformation (MRI)	0/1 (CT)	1/1	0/1	1/1 US	NA	1/3	4/5	NA	NA	9/12 (CT)	2018-01-01	2018-01-01	NA	NA	1/14	1/1
	Karyotype	Del 6 (q14-q16.2)	46, XX, del (6) (q15-q21)	46, XY, del (6) (q16.1-q21)	46,XY,de1(6) (q16.2-q21)	[46,XX,del(6) (q16.1q21)]	46,XY,del(6)(q16.2q21) 46,XY,del(6)(q15q16.2) 46,XY,del(6)(q15q16.2)	46,XY,del(6)(q16. 1q21) 46,XX,del(6)(q15q21) 46,XX,del(6)(q16.2-q21) 46,XY,del(6) (q16.1q21) One patient normal	46,XX, del(6)(q16)	46,XY ins (7;6) (p15; q16.1-q21) Partial trisomy 6q16.1-q21 Partial Monosomy 6q16.1-q21	NA	Normal	Normal	Normal	NA	46,XY,t (6;13)(q16.1q21) dn.	46,XY, del(6)(q27)
	Status of inherited
	Parents	0/1	NA	0/1	NA	0/1	0/3	0/5	0/1	3/3	0/12	0/1	0/1	2/4*	0/10**	9/14	0/1
	Novo	1/1	NA	1/1	NA	1/1	3/3	5/5	1/1	0/3	9/12	1/1	1/1	1/4*	9/10**	5/14	1/1
	Type of Genetic Arrangement	Del	Del	Del	Del	Del	Del	Del	Del	Dup-Del	Del	Del	Del	Del	Del-Dup	Del	Del
	Location	NA	6q15-q21	6q16.1-q21	NA	NA	6q16.2-6q21 6q15-6q16.2 6q15-6q21	Between 92.102 Mb to 114.075 Mb	Between 97.3Mb to 102.3Mb	6q16.1 and 6q21	Between 91,278 Mb to 116,030 Mb	6q16.1–q21 Between 98,119 Mb to 107,977 (hg18)	6q16.1–q21	6q16.3-q21	Del: 6q16.1-q21 (95,836 Mb to 108,011 Mb) Dup: 6q24.3-q27 (169,505 Mb to170,694 Mb)	6q16.1-q21, 6q16.1-q16.3, 6q16.2-q16.3, 6q16.1-q16.3, 6q16.1. (92,138 Mb to 108,227 Mb)	6q16.1-q21
	Size (Mb)	NA	NA	NA	NA	NA	6 to 16,4	4,1 to 16,4	5	11.3	0,2 to 16,4 Mb	9.8	11.58	NA	Del: 12,2 Mb Dup:1,2 Mb	1.73 to 14Mb	14.97
	Genes	NA	NA	SIM1	NA	SIM1	EphA7, GRIK2	SIM1, MCHR2, GRIK2, ASCC3, COQ3, FBXL4, POU3F2	SIM1	50 genes including SIM1	POU3F2, MCHR2, SIM1, POPDC3, SNX3, FOXO3, SESN1, AMD1, LAM4A, VGLL2, GOPC	SIM1 and 30 other genes	SIM1, VGLL2, POPDC3, GRIK2	SIM1	Del: SIM1	43 genes included SIM1,GRIK2, MCHR2, and ASCC3	SIM1, GRIK2, POPDC3, and MCHR2
	*Parental status unknown in 1 of the 4 described cases
	**Parental status unknown in 1 of the 10 described cases
	NA: Not available
	CT: Computarized tomography
